# Supplementary material for: Association Between a Prognostic Gene Signature and Functional Gene Sets
Source: Bioinform Biol Insights. 2008 Sep 22;2:329–41. doi: 10.4137/bbi.s1018 (PMC2735947; doi:10.4137/bbi.s1018)
Supplement: Table S1 — Legend for Supplementary Figure S1. [file Supplementary_Table_1.xls]

## Sheet: Sheet1
Supplementary Table 1. Result of hierarchical variable selection for 185 (non-cancer-specific) KEGG pathways. Rows indicate pathways; columns show the 67 signature genes. Squares are dark gray rather than light gray if there is a significant influence of that signature gene on that pathway (adjusted p-value =0.0067). A legend with pathway IDs and names is given in Supplementary Table 1.
	ID	Name		ID	Name
1	1430	Cell Communication	93	650	Butanoate metabolism
2	960	Alkaloid biosynthesis II	94	790	Folate biosynthesis
3	760	Nicotinate and nicotinamide metabolism	95	970	Aminoacyl-tRNA biosynthesis
4	361	gamma-Hexachlorocyclohexane degradation	96	626	Naphthalene and anthracene degradation
5	2010	ABC transporters - General	97	561	Glycerolipid metabolism
6	4540	Gap junction	98	730	Thiamine metabolism
7	4530	Tight junction	99	450	Selenoamino acid metabolism
8	590	Arachidonic acid metabolism	100	640	Propanoate metabolism
9	4630	Jak-STAT signaling pathway	101	4130	SNARE interactions in vesicular transport
10	4020	Calcium signaling pathway	102	520	Nucleotide sugars metabolism
11	4350	TGF-beta signaling pathway	103	440	Aminophosphonate metabolism
12	4916	Melanogenesis	104	565	Ether lipid metabolism
13	4340	Hedgehog signaling pathway	105	930	Caprolactam degradation
14	4910	Insulin signaling pathway	106	290	Valine, leucine and isoleucine biosynthesis
15	4670	Leukocyte transendothelial migration	107	710	Carbon fixation
16	51	Fructose and mannose metabolism	108	280	Valine, leucine and isoleucine degradation
17	4070	Phosphatidylinositol signaling system	109	252	Alanine and aspartate metabolism
18	4115	p53 signaling pathway	110	30	Pentose phosphate pathway
19	340	Histidine metabolism	111	4610	Complement and coagulation cascades
20	521	Streptomycin biosynthesis	112	40	Pentose and glucuronate interconversions
21	4912	GnRH signaling pathway	113	3030	DNA polymerase
22	4512	ECM-receptor interaction	114	563	Glycosylphosphatidylinositol(GPI)-anchor biosynthesis
23	52	Galactose metabolism	115	3010	Ribosome
24	4080	Neuroactive ligand-receptor interaction	116	310	Lysine degradation
25	4120	Ubiquitin mediated proteolysis	117	71	Fatty acid metabolism
26	4060	Cytokine-cytokine receptor interaction	118	5030	Amyotrophic lateral sclerosis (ALS)
27	530	Aminosugars metabolism	119	3020	RNA polymerase
28	4010	MAPK signaling pathway	120	400	Phenylalanine, tyrosine and tryptophan biosynthesis
29	627	1,4-Dichlorobenzene degradation	121	140	C21-Steroid hormone metabolism
30	562	Inositol phosphate metabolism	122	272	Cysteine metabolism
31	740	Riboflavin metabolism	123	4110	Cell cycle
32	903	Limonene and pinene degradation	124	410	beta-Alanine metabolism
33	4730	Long-term depression	125	5120	Epithelial cell signaling in Helicobacter pylori infection
34	4510	Focal adhesion	126	360	Phenylalanine metabolism
35	5010	Alzheimer's disease	127	910	Nitrogen metabolism
36	220	Urea cycle and metabolism of amino groups	128	533	Keratan sulfate biosynthesis
37	5131	Pathogenic Escherichia coli infection - EPEC	129	480	Glutathione metabolism
38	5130	Pathogenic Escherichia coli infection - EHEC	130	791	Atrazine degradation
39	4740	Olfactory transduction	131	300	Lysine biosynthesis
40	4210	Apoptosis	132	600	Sphingolipid metabolism
41	120	Bile acid biosynthesis	133	4320	Dorso-ventral axis formation
42	642	Ethylbenzene degradation	134	860	Porphyrin and chlorophyll metabolism
43	251	Glutamate metabolism	135	4140	Regulation of autophagy
44	100	Biosynthesis of steroids	136	950	Alkaloid biosynthesis I
45	230	Purine metabolism	137	362	Benzoate degradation via hydroxylation
46	532	Chondroitin sulfate biosynthesis	138	401	Novobiocin biosynthesis
47	1031	Glycan structures - biosynthesis 2	139	4950	Maturity onset diabetes of the young
48	4150	mTOR signaling pathway	140	130	Ubiquinone biosynthesis
49	980	Metabolism of xenobiotics by cytochrome P450	141	5020	Parkinson's disease
50	591	Linoleic acid metabolism	142	3050	Proteasome
51	240	Pyrimidine metabolism	143	190	Oxidative phosphorylation
52	4810	Regulation of actin cytoskeleton	144	4650	Natural killer cell mediated cytotoxicity
53	4370	VEGF signaling pathway	145	670	One carbon pool by folate
54	1030	Glycan structures - biosynthesis 1	146	62	Fatty acid elongation in mitochondria
55	5040	Huntington's disease	147	630	Glyoxylate and dicarboxylate metabolism
56	500	Starch and sucrose metabolism	148	628	Fluorene degradation
57	4720	Long-term potentiation	149	20	Citrate cycle (TCA cycle)
58	260	Glycine, serine and threonine metabolism	150	351	1,1,1-Trichloro-2,2-bis(4-chlorophenyl)ethane (DDT) degradation
59	4330	Notch signaling pathway	151	720	Reductive carboxylate cycle (CO2 fixation)
60	4520	Adherens junction	152	4620	Toll-like receptor signaling pathway
61	4660	T cell receptor signaling pathway	153	5110	Cholera - Infection
62	3320	PPAR signaling pathway	154	780	Biotin metabolism
63	4920	Adipocytokine signaling pathway	155	604	Glycosphingolipid biosynthesis - ganglioseries
64	1510	Neurodegenerative Disorders	156	5060	Prion disease
65	624	1- and 2-Methylnaphthalene degradation	157	4710	Circadian rhythm
66	4310	Wnt signaling pathway	158	770	Pantothenate and CoA biosynthesis
67	564	Glycerophospholipid metabolism	159	602	Glycosphingolipid biosynthesis - neo-lactoseries
68	350	Tyrosine metabolism	160	4514	Cell adhesion molecules (CAMs)
69	10	Glycolysis / Gluconeogenesis	161	430	Taurine and hypotaurine metabolism
70	150	Androgen and estrogen metabolism	162	601	Glycosphingolipid biosynthesis - lactoseries
71	271	Methionine metabolism	163	920	Sulfur metabolism
72	643	Styrene degradation	164	1032	Glycan structures - degradation
73	61	Fatty acid biosynthesis	165	5050	Dentatorubropallidoluysian atrophy (DRPLA)
74	625	Tetrachloroethene degradation	166	3060	Protein export
75	380	Tryptophan metabolism	167	531	Glycosaminoglycan degradation
76	4360	Axon guidance	168	31	Inositol metabolism
77	900	Terpenoid biosynthesis	169	471	D-Glutamine and D-glutamate metabolism
78	512	O-Glycan biosynthesis	170	511	N-Glycan degradation
79	4664	Fc epsilon RI signaling pathway	171	750	Vitamin B6 metabolism
80	623	2,4-Dichlorobenzoate degradation	172	603	Glycosphingolipid biosynthesis - globoseries
81	620	Pyruvate metabolism	173	902	Monoterpenoid biosynthesis
82	330	Arginine and proline metabolism	174	660	C5-Branched dibasic acid metabolism
83	4742	Taste transduction	175	72	Synthesis and degradation of ketone bodies
84	632	Benzoate degradation via CoA ligation	176	53	Ascorbate and aldarate metabolism
85	4662	B cell receptor signaling pathway	177	4612	Antigen processing and presentation
86	3022	Basal transcription factors	178	785	Lipoic acid metabolism
87	363	Bisphenol A degradation	179	460	Cyanoamino acid metabolism
88	4614	Renin-angiotensin system	180	830	Retinol metabolism
89	4930	Type II diabetes mellitus	181	4940	Type I diabetes mellitus
90	510	N-Glycan biosynthesis	182	550	Peptidoglycan biosynthesis
91	4012	ErbB signaling pathway	183	940	Phenylpropanoid biosynthesis
92	534	Heparan sulfate biosynthesis	184	680	Methane metabolism
			185	472	D-Arginine and D-ornithine metabolism
